# Supplementary material for: HERV-K(HML7) Integrations in the Human Genome: Comprehensive Characterization and Comparative Analysis in Non-Human Primates
Source: Biology (Basel). 2021 May 14;10(5):439. doi: 10.3390/biology10050439 (PMC8156875; doi:10.3390/biology10050439)
Supplement: Supplementary file 1 [file biology-10-00439-s001.zip]

Archive with 5 entries (4 files):
- Supplementary_file_S1.pdf
- __MACOSX/
- __MACOSX/._Supplementary_file_S1.pdf
- Supplementary_file_S2.pdf
- __MACOSX/._Supplementary_file_S2.pdf
